# Supplementary material for: Nasal Tumor Vaccination Protects against Lung Tumor Development by Induction of Resident Effector and Memory Anti-Tumor Immune Responses
Source: Pharmaceutics. 2023 Jan 29;15(2):445. doi: 10.3390/pharmaceutics15020445 (PMC9958580; doi:10.3390/pharmaceutics15020445)
Supplement: Supplementary file 1 [file pharmaceutics-15-00445-s001.zip]

Archive with 1 entries (1 files):
- pharmaceutics-2176173-supplementary.pdf
